# Supplementary material for: Intelligent Drug Delivery by Peptide-Based Dual-Function Micelles
Source: Int J Mol Sci. 2022 Aug 26;23(17):9698. doi: 10.3390/ijms23179698 (PMC9456463; doi:10.3390/ijms23179698)
Supplement: Supplementary file 1 [file ijms-23-09698-s001.zip]

Archive with 1 entries (1 files):
- ijms-1827853-supplementary.pdf
